# Supplementary material for: Th17-Gene Expression Profile in Patients with Chronic Venous Disease and Venous Ulcers: Genetic Modulations and Preliminary Clinical Evidence
Source: Biomolecules. 2022 Jun 28;12(7):902. doi: 10.3390/biom12070902 (PMC9312858; doi:10.3390/biom12070902)
Supplement: Supplementary file 1 [file biomolecules-12-00902-s001.zip]

Archive with 1 entries (1 files):
- biomolecules-1764972-supplementary.pdf
